# Supplementary material for: Characterization of Bulgarian Copper Mine Tailing as a Precursor for Obtaining Geopolymers
Source: Materials (Basel). 2024 Jan 23;17(3):542. doi: 10.3390/ma17030542 (PMC10856451; doi:10.3390/ma17030542)
Supplement: Supplementary file 1 [file materials-17-00542-s001.zip]

Archive with 1 entries (1 files):
- materials-2815113-supplementary.pdf
